# Supplementary material for: Profile of Bacterial Community and Antibiotic Resistance Genes in Typical Vegetable Greenhouse Soil
Source: Int J Environ Res Public Health. 2022 Jun 24;19(13):7742. doi: 10.3390/ijerph19137742 (PMC9265268; doi:10.3390/ijerph19137742)
Supplement: Supplementary file 1 [file ijerph-19-07742-s001.zip]

Archive with 1 entries (1 files):
- ijerph-1756985-supplementary.pdf
